# Supplementary material for: The Genome of Vitis zhejiang-adstricta Strengthens the Protection and Utilization of the Endangered Ancient Grape Endemic to China
Source: Plant Cell Physiol. 2023 Nov 1;65(2):216–27. doi: 10.1093/pcp/pcad140 (PMC10873524; doi:10.1093/pcp/pcad140)
Supplement: pcad140_Supp [file pcad140_supp.zip]

Archive with 9 entries (9 files):
- suppl_data/pcp-2023-e-00137-File007.docx
- suppl_data/pcp-2023-e-00137-File008.xlsx
- suppl_data/pcp-2023-e-00137-File009.xlsx
- suppl_data/pcp-2023-e-00137-File010.xlsx
- suppl_data/pcp-2023-e-00137-File011.xlsx
- suppl_data/pcp-2023-e-00137-File012.xlsx
- suppl_data/pcp-2023-e-00137-File013.xlsx
- suppl_data/pcp-2023-e-00137-File014.xlsx
- suppl_data/pcp-2023-e-00137-File015.xlsx
