# Supplementary material for: The Genome of Vitis zhejiang-adstricta Strengthens the Protection and Utilization of the Endangered Ancient Grape Endemic to China
Source: Plant Cell Physiol. 2023 Nov 1;65(2):216–27. doi: 10.1093/pcp/pcad140 (PMC10873524; doi:10.1093/pcp/pcad140)
Supplement: pcad140_Supp [file pcad140_supp.zip › suppl_data/pcp-2023-e-00137-File008.xlsx]

## Sheet: Sheet1
Table S1. Detail information of datasets used for genome assemble
Library Type	Insert Size (bp)	Sequencing Platform	Read Length (bp)	Raw Data		Clean Data
				Total Data (Gb)	Sequence Coverage (×)	Total Data (Gb)	Sequence Coverage (×)
Illumina short reads
Paired-End	500	Illumina Novaseq 6000	150	32.96	66	32.88	65
Nanopore long reads
Nanopore-30k	30000	Oxford Nanopore Technologies	19766	105.04	210	98.51	197
