# Supplementary material for: The Genome of Vitis zhejiang-adstricta Strengthens the Protection and Utilization of the Endangered Ancient Grape Endemic to China
Source: Plant Cell Physiol. 2023 Nov 1;65(2):216–27. doi: 10.1093/pcp/pcad140 (PMC10873524; doi:10.1093/pcp/pcad140)
Supplement: pcad140_Supp [file pcad140_supp.zip › suppl_data/pcp-2023-e-00137-File009.xlsx]

## Sheet: Sheet1
Table S2. The detail information of each TE
Type of TE	Description	Number of TE	Percentage of genome
DNA elements	other DNA	3097	0.0815
	DNA/CMC-EnSpm	13569
	DNA/Crypton-V	258
	DNA/hAT-Ac	10933
	DNA/hAT-Charlie	693
	DNA/hAT-Tag1	25120
	DNA/hAT-Tip100	131
	DNA/MuLE-MuDR	8965
	DNA/MULE-MuDR	17570
	DNA/PIF-Harbinger	50990
	DNA/TcMar-Pogo	1878
	DNA/Zisupton	1046
LINEs	LINE/L1	27576	0.0427
	LINE/L2	427
	LINE/RTE-BovB	656
LTR elements	other LTR	9538	0.295
	LTR/Caulimovirus	7069
	LTR/Copia	76859
	LTR/Gypsy	99961
RC	RC/Helitron	2639	0.0002
Small RNA	Small RNA	1492	0.0006
Satellites	Satellite	110	0.0001
SINEs	SINE	100	0.0004
	SINE/tRNA	1184
Unclassified	Unknown	89172	0.0544
