# Supplementary material for: The Genome of Vitis zhejiang-adstricta Strengthens the Protection and Utilization of the Endangered Ancient Grape Endemic to China
Source: Plant Cell Physiol. 2023 Nov 1;65(2):216–27. doi: 10.1093/pcp/pcad140 (PMC10873524; doi:10.1093/pcp/pcad140)
Supplement: pcad140_Supp [file pcad140_supp.zip › suppl_data/pcp-2023-e-00137-File010.xlsx]

## Sheet: Sheet1
Table S3. The detail information of TF gene family
TF Gene family	Number of Gene
MYB	160
bHLH	122
ERF	114
MYB_related	93
C2H2	90
NAC	87
FAR1	64
bZIP	60
WRKY	58
M-type_MADS	57
B3	53
GRAS	51
LBD	48
G2-like	42
C3H	39
Trihelix	36
HD-ZIP	35
MIKC_MADS	25
GATA	25
Dof	24
AP2	21
TALE	20
SBP	19
ARF	19
TCP	18
HSF	17
ZF-HD	16
NF-YB	16
ARR-B	13
CO-like	12
WOX	12
GRF	9
Nin-like	9
NF-YC	9
HB-other	8
BES1	8
NF-YA	8
DBB	7
E2F/DP	7
YABBY	7
RAV	5
CPP	5
SRS	5
BBR-BPC	5
CAMTA	4
EIL	4
GeBP	4
Whirly	2
NZZ/SPL	2
NF-X1	2
LSD	2
HB-PHD	2
S1Fa-like	2
VOZ	2
STAT	1
HRT-like	1
SAP	1
LFY	1
