# Supplementary material for: The Genome of Vitis zhejiang-adstricta Strengthens the Protection and Utilization of the Endangered Ancient Grape Endemic to China
Source: Plant Cell Physiol. 2023 Nov 1;65(2):216–27. doi: 10.1093/pcp/pcad140 (PMC10873524; doi:10.1093/pcp/pcad140)
Supplement: pcad140_Supp [file pcad140_supp.zip › suppl_data/pcp-2023-e-00137-File011.xlsx]

## Sheet: Sheet1
Table S4. The detail information of expand gene family
Gene family	Number of family	Gene name	Annotation	Details
family10065	+5	F-box gene family	F-box Kelch-repeat protein	F-box/kelch-repeat protein/F-box protein
family1020	+4	LRR gene family	putative F-box/LRR-repeat protein/F-box protein	Putative F-box/LRR-repeat protein/F-box/FBD/LRR-repeat protein/F-box/LRR-repeat protein
family106	+3	BES1/BZR1 gene family	probable disease resistance protein	Disease resistance protein SUMM2
family11052	+11	FAR1-RELATED gene family	protein FAR1-RELATED SEQUENCE 12-like/protein FAR1-RELATED SEQUENCE 5-like	Protein FAR1-RELATED SEQUENCE 12/Protein FAR1-RELATED SEQUENCE 5
family11089	+4		uncharacterized
family11355	+10	STYKc gene family	Retrovirus-related Pol polyprotein from transposon RE1	Retrotransposon protein STYKc Inherit from euNOG: Retrotransposon protein
family11380	+11		uncharacterized
family117	+12		RNA-binding protein 12	RNA helicase expressed protein
family11809	+4		uncharacterized
family12186	+10	RGA gene family		transposon protein Transcriptional activator resistance protein
family12189	+10	AGL gene family	MADS-box transcription factor PHERES	SRF-type transcription factor (DNA-binding and dimerisation domain)
family12191	+10	RPP gene family	Putative disease resistance RPP13-like protein 2/Disease resistance protein RPM1/Putative disease resistance RPP13-like protein 3	resistance protein
family1226	+3	B3domain containing gene family	B3 domain-containing protein	dna binding
family12842	+10	leucine-rich repeat gene family	Disease resistance protein RPS4B/Disease resistance-like protein DSC1/Putative disease resistance protein	disease resistance protein
family13199	+6		uncharacterized
family13332	+9	GDSL gene family	GDSL esterase/lipase/GDSL esterase/lipase LIP-4/Histone deacetylase 5	histone deacetylase Conserved gene of GDSL esterase lipase
family13334	+7	RE gene family	Retrovirus-related Pol polyprotein from transposon RE1/Retrovirus-related Pol polyprotein from transposon RE2	Retrovirus-related Pol polyprotein from transposon
family13336	+6	SMR gene family	Cyclin-dependent protein kinase inhibitor SMR3	cell cycle
family13337	+8	NFKBIZ gene family		Ankyrin Repeat
family14308	+7		hypothetical protein CICLE_v10011817mg	LWamide neuropeptides
family144	+6		L-type lectin-domain containing receptor kinase IX.1-like	L-type lectin-domain containing receptor kinase IX.1-like/L-type lectin-domain containing receptor kinase
family146	+15	RGA gene family	putative disease resistance protein	resistance protein
family1499	+3		E3 ubiquitin-protein ligase RNF130-like/RING-H2 finger protein ATL77-like	zinc finger
family1600	+5	Retrotransposon gene family		3beta-hydroxysteroid-dehydrogenase decarboxylase isoform Inherit from euNOG: Retrotransposon protein
family1730	+2	LysM gene family		LysM domain
family178	+23	STS gene family	stilbene synthase/Stilbene synthase 6/stilbene synthase 2/stilbene synthase 1/Stilbene synthase 5/stilbene synthase 4-like	stilbene synthase
family1799	+4	CEVI gene family	cationic peroxidase 2-like/peroxidase N1-like/peroxidase N1	Cationic peroxidase
family1809	+4	Annexins gene family	annexin A7/annexin D4-like
family1854	+2		uncharacterized
family19	+18	Laccase gene family	laccase	Multicopper oxidase Lignin degradation and detoxification of lignin-derived products (By similarity) hydroquinone:oxygen oxidoreductase activity
family1919	+3	MAPKKK gene family	Mitogen-activated protein kinase kinase kinase 17/mitogen-activated protein kinase kinase kinase ANP1-like
family195	+27	FAR gene family	Protein FAR1-RELATED SEQUENCE 5	FAR1 DNA-binding domain transposon protein MULE transposase domain protein FAR1-RELATED SEQUENCE 5-like
family196	+4	OPR gene family	12-oxophytodienoate reductase 2-like/putative 12-oxophytodienoate reductase 11/12-oxophytodienoate reductase 2-like, partial	12-oxophytodienoate reductase
family197	+7	G8H/CYP gene family	geraniol 8-hydroxylase/cytochrome P450	cytochrome P450
family1976	+26	KIN gene family	ubiquitin-like-specific protease 1A	K10406 kinesin family member C2 C3/Kinesin family member UDP-glucoronosyl/UDP-glucosyl transferase family protein/Cofactor D Ulp1 protease family, C-terminal catalytic domain
family20	+14	RLP gene family	LRR receptor-like serine/threonine-protein kinase GSO1	Histidine kinase receptor like protein 27/LRR receptor-like serine threonine-protein kinase ATPase, Ca transporting/plasma membrane leucine rich repeat receptor-like protein 12-like Disease resistance protein
family2309	+3	UGT gene family	Tubby-like F-box protein 3/Putative pentatricopeptide repeat-containing protein/Protein FAR1-RELATED SEQUENCE	UDP-glucoronosyl/UDP-glucosyl transferase family protein PPR repeat RING
family2383	+7		uncharacterized
family250	+4	CYP gene family	cytochrome P450	Cytochrome p450 cytochrome P450
family2573	+12	F3′5′H gene family	Flavonoid 3',5'-hydroxylase/Flavonoid 3',5'-hydroxylase 2/Flavonoid 3',5'-hydroxylase 1	Cytochrome p450 Flavonoid 3'5'-hydroxylase
family2576	+11	HSP gene family	class II heat shock protein	class ii heat shock
family2765	+21	SENP2 gene family		Plant mobile domain MULE transposase domain UDP-glucoronosyl UDP-glucosyl transferase family protein
family2866	+3	LTP gene family	lipid-transfer protein AKCS9
family2944	+4	UGT gene family	UDP-glycosyltransferase 83A1/UDP-glycosyltransferase 83A1 isoform X1/UDP-glycosyltransferase 83A1-like
family2987	+3	PELPK gene family	Protein PELPK2/Protein PELPK1	Multiple C2 domains, transmembrane
family317	+8	cinnamoyl-CoA reductase gene family	cinnamoyl-CoA reductase 1-like isoform X1/cinnamoyl-CoA reductase 1-like/cinnamoyl-CoA reductase 1	bifunctional dihydroflavonol 4-reductase/flavanone reductase bifunctional dihydroflavonol 4-reductase/flavanone 4-reductase-like
family3218	+3	ABC gene family	ABC transporter ZnF_C2HC	UDP-glycosyltransferase 2/Retrovirus-related Pol polyprotein from transposon TNT 1-94
family338	+68	Retrovirus-related Pol poly protein	Retrovirus-related Pol polyprotein from transposon RE1	RPR Retrotransposon protein/chitinase GDSL esterase lipase/Integrase core domain IQ-domain microtubule-associated protein/Reverse transcriptase (RNA-dependent DNA polymerase) resistance protein
family34	+12	Glu gene family	glutamate receptor	Receptor family ligand binding region Glutamate-gated receptor that probably acts as non- selective cation channel
family3508	+3		uncharacterized
family3556	+5	RPP13-LK gene family	Probable disease resistance protein/Disease resistance RPP13-like protein 4	disease resistance RPP13-like protein 4/probable disease resistance protein
family37	+5	BBE gene family	Berberine bridge enzyme-like	domain-containing protein Berberine and berberine like/reticuline oxidase-like protein-like
family370	+3	CYP gene family	cytochrome P450 71B34/cytochrome P450 71B34-like	Cytochrome p450
family371	+8	GST gene famiily	probable glutathione S-transferase parC/glutathione S-transferase/probable glutathione S-transferase	glutathione s-transferase
family38	+19	RPM gene family	disease resistance protein RPM1-like	NB-ARC domain Disease resistance protein
family383	+5	CYP gene family	cytochrome P450 71A1/cytochrome P450 71A1-like/Cytochrome P450 83B1	Cytochrome p450
family3862	+3		26S protease regulatory subunit 10B homolog A-like	26S protease regulatory subunit 10B homolog A-like
family405	+3	UGT gene family	UDP-glycosyltransferase 83A1	UDP-glucoronosyl/UDP-glucosyl transferase domain containing protein, expressed UDP-Glycosyltransferase
family436	+4	F-box gene family	F-box protein	F-box protein
family448	+5	B3domain containing gene family	B3 domain-containing protein	B3 DNA binding domain B3 domain-containing transcription factor B3 B3 domain-containing
family452	+10	HCT gene family	hydroxycinnamoyl-Coenzyme A shikimate quinate/Hydroxycinnamoyltransferase 2/Shikimate O-hydroxycinnamoyltransferase	Shikimate O-hydroxycinnamoyltransferase
family49	+13	RPP gene family	putative disease resistance protein	repeat-containing protein disease resistance
family52	+23	WD repeat-containing protein gene family	putative disease resistance protein RGA	WD repeat-containing protein resistance protein
family53	+50	RPS gene family	disease resistance protein RPS	disease resistance protein
family538	+4	HMGS gene family	Putative AC transposase/Hydroxymethylglutaryl-CoA synthase/Zinc finger BED domain-containing protein	transposon protein hydroxymethylglutaryl-CoA synthase Inherit from strNOG: transposon protein
family5481	+7	PEG gene family	transposon Ty3-G Gag-Pol polyprotein/Retrovirus-related Pol polyprotein from transposon 17.6/Retrotransposon-derived protein PEG10	Retrotransposon protein Inherit from strNOG: Retrotransposon protein
family5584	+15		uncharacterized
family5585	+16		uncharacterized
family591	+3	STYKc gene family		wall-associated receptor kinase-like 8/Non-functional pseudokinase ZED1
family627	+3		ENHANCED PSEUDOMONAS SUSCEPTIBILTY 1	transferase, family
family6654	+5			Retrotransposon protein amine oxidase Inherit from strNOG: Retrotransposon protein Inherit from KOG: Retrotransposon protein
family672	+11	SRK gene family	G-type lectin S-receptor-like serine/threonine-protein kinase SD2-5/G-type lectin S-receptor-like serine	G-type lectin S-receptor-like serine/threonine-protein kinase/SD2-5-like polygalacturonase
family6724	+14	HSP gene family	Ubiquitin-like-specific protease 1A	DNAJ heat shock N-terminal domain-containing protein/UDP-glucoronosyl UDP-glucosyl transferase family protein
family686	+18	Plastocyanin-like gene family	Uclacyanin 1/Blue copper protein/Stellacyanin/Blue copper protein	Plastocyanin-like domain
family70	+6	NRAMP gene family	PREDICTED: metal transporter Nramp2-like/cytochrome P450 81E8-like/isoflavone 2'-hydroxylase-like/cytochrome P450 81E8	cytochrome P450
family7416	+5		uncharacterized
family7611	+6	STYKc gene family	Retrovirus-related Pol polyprotein from transposon RE1	Retrotransposon protein STYKc Inherit from euNOG: Retrotransposon protein
family790	+3	UGT gene family	anthocyanidin 5,3-O-glucosyltransferase-like	Anthocyanidin 5,3-O-glucosyltransferase/UDP-glycosyltransferase 88B1
family8025	+12	STYKc gene family	Retrovirus-related Pol polyprotein from transposon RE1	Retrotransposon protein STYKc Inherit from euNOG: Retrotransposon protein
family82	+8	MuDR gene family	MuDR Transposon protein
family9311	+13	C3H gene family	zinc finger CCCH domain-containing protein
