# Supplementary material for: The Genome of Vitis zhejiang-adstricta Strengthens the Protection and Utilization of the Endangered Ancient Grape Endemic to China
Source: Plant Cell Physiol. 2023 Nov 1;65(2):216–27. doi: 10.1093/pcp/pcad140 (PMC10873524; doi:10.1093/pcp/pcad140)
Supplement: pcad140_Supp [file pcad140_supp.zip › suppl_data/pcp-2023-e-00137-File012.xlsx]

## Sheet: Sheet1
Table S5. The detail information of contract gene family
Gene family	Number of family	Gene name	Annotation	Details
family108	-11	GLP gene family	germin-like protein	Germin-like protein
family11106	-2	MYB gene family	L10-interacting MYB domain-containing protein
family1317	-2	SAUR gene family	Auxin-responsive protein SAUR24
family2070	-4	GSO gene family	LRR receptor-like serine/threonine-protein kinase GSO
family211	-6	SAUR gene family	Auxin-responsive protein SAUR62/66/68
family2557	-5	AUXIN gene family	Auxin-induced protein 15A
family257	-4	SAUR gene family	Auxin-responsive protein SAUR20/21/23
family2740	-3	AFS gene family	alpha-farnesene synthase
family28	-12	LRR gene family	leucine Rich Repeat LIM domain kinase Serine	LRR receptor-like serine/threonine-protein kinase
family30	-10	CRK gene family	Serine Threonine protein kinase/Cysteine-rich receptor-like protein kinase	Cysteine-rich receptor-like protein kinase
family331	-5	SDR gene family	KR domain short-chain dehydrogenase reductase	Salutaridine reductase (+)-neomenthol dehydrogenase
family343	-4	ATP-dependent metalloprotease FtsH1	cation efflux family protein	AAA-ATPase ASD, mitochondrial
family35	-5	wall-associated receptor gene family	wall-associated receptor kinase	Wall-associated receptor kinase
family3564	-2	AUXIN gene family	Auxin-induced protein X15
family40	-7	beta-glucosidase gene family	beta-glucosidase	Beta-glucosidase
family498	-3	FTSH gene family	mitochondrial chaperone	AAA-ATPase
family510	-3	SAG gene family	Lipase (class 3) GPI ethanolamine phosphate transferase	GPI ethanolamine phosphate transferase 1/Senescence-associated carboxylesterase 101
family646	-4	amidase C869.01 gene family	putative amidase C869.01
family68	-4	ACA gene family	Calcium-transporting ATPase	Calcium-transporting ATPase 8, plasma membrane-type/Calcium-transporting ATPase
family6894	-2	unname	unname
family696	-9	ubiquitin-like-specific protease gene family	ubiquitin-like-specific protease 1A
family7496	-2	MTERF15 gene family	transcription termination factor MTERF15, mitochondrial-like
family812	-8	RGA3 gene family	disease resistance protein	Putative disease resistance protein RGA3
family836	-3	ANK gene family	Ankyrin Repeat ANK	Ankyrin repeat-containing protein ITN1
family90	-17	(E)-alpha-bergamotene synthase gene family	synthase	(-)-germacrene D synthase/Valencene synthase
family904	-3	unname
family97	-3	PPR gene family	pentatricopeptide repeat-containing protein
family9937	-2	RPS2 gene family	disease resistance protein RPS2-like
