# Supplementary material for: The Genome of Vitis zhejiang-adstricta Strengthens the Protection and Utilization of the Endangered Ancient Grape Endemic to China
Source: Plant Cell Physiol. 2023 Nov 1;65(2):216–27. doi: 10.1093/pcp/pcad140 (PMC10873524; doi:10.1093/pcp/pcad140)
Supplement: pcad140_Supp [file pcad140_supp.zip › suppl_data/pcp-2023-e-00137-File013.xlsx]

## Sheet: Sheet2
Table S6. The statistics information of structural variation
SVs Type	INS	DEL	INV	DUP	BND	Total
V. amurensi	79655	68906	1550	6011	41182	197304
V. vinifera	70714	56319	863	3969	30180	162045
