# Supplementary material for: The Genome of Vitis zhejiang-adstricta Strengthens the Protection and Utilization of the Endangered Ancient Grape Endemic to China
Source: Plant Cell Physiol. 2023 Nov 1;65(2):216–27. doi: 10.1093/pcp/pcad140 (PMC10873524; doi:10.1093/pcp/pcad140)
Supplement: pcad140_Supp [file pcad140_supp.zip › suppl_data/pcp-2023-e-00137-File014.xlsx]

## Sheet: Sheet1
Table S7. The information of independent wgd event in Vitis
	V. amurensis	V. vinifera	V. zhejiang-adstricta	V. riparia
V. amurensis	154.579	3.22189	3.22175	1.72518
V. vinifera	3.22189	156.977	1.69709	2.5341
V. zhejiang-adstricta	3.22175	1.69709	155.292	2.5341
V. riparia	1.72518	2.5341	2.5341	153.151
