# Supplementary material for: The Genome of Vitis zhejiang-adstricta Strengthens the Protection and Utilization of the Endangered Ancient Grape Endemic to China
Source: Plant Cell Physiol. 2023 Nov 1;65(2):216–27. doi: 10.1093/pcp/pcad140 (PMC10873524; doi:10.1093/pcp/pcad140)
Supplement: pcad140_Supp [file pcad140_supp.zip › suppl_data/pcp-2023-e-00137-File015.xlsx]

## Sheet: Sheet1
Table S8. The statistics information of R gene in Vitis
Species	TypeI of R gene	TypeII of R gene	Number of R gene	Percent of genome gene
C. rotundifolia	CC	CK	70	0.00222455
	CC	CL	24	0.000762704
	CC	CLK	8	0.000254235
	CC	CN	30	0.00095338
	CC	CNL	16	0.000508469
	CC	CT	3	9.5338e-05
	CC	CTL	2	6.35586e-05
	CC	CTNL	4	0.000127117
	Kinase	CK	70	0.00222455
	Kinase	CLK	8	0.000254235
	Kinase	KIN	697	0.0221502
	Kinase	NK	6	0.000190676
	Kinase	RLK	193	0.00613341
	LRR	CL	24	0.000762704
	LRR	CLK	8	0.000254235
	LRR	CNL	16	0.000508469
	LRR	CTL	2	6.35586e-05
	LRR	CTNL	4	0.000127117
	LRR	L	86	0.00273302
	LRR	NL	20	0.000635586
	LRR	RLK	193	0.00613341
	LRR	RLP	290	0.009216
	LRR	TL	8	0.000254235
	LRR	TNL	19	0.000603807
	NBS	CN	30	0.00095338
	NBS	CNL	15	0.00047669
	NBS	CTNL	4	0.000127117
	NBS	N	78	0.00247879
	NBS	NK	1	3.17793e-05
	NBS	NL	17	0.000540249
	NBS	TN	2	6.35586e-05
	NBS	TNL	18	0.000572028
	TIR	CT	3	9.5338e-05
	TIR	CTL	2	6.35586e-05
	TIR	CTNL	4	0.000127117
	TIR	T	117	0.00371818
	TIR	TL	8	0.000254235
	TIR	TN	2	6.35586e-05
	TIR	TNL	19	0.000603807
	TM	CK	57	0.00181142
	TM	CL	18	0.000572028
	TM	CLK	8	0.000254235
	TM	CN	27	0.000858042
	TM	CNL	15	0.00047669
	TM	CT	1	3.17793e-05
	TM	CTL	1	3.17793e-05
	TM	CTNL	4	0.000127117
	TM	KIN	534	0.0169702
	TM	N	65	0.00206566
	TM	NK	6	0.000190676
	TM	NL	19	0.000603807
	TM	RLK	192	0.00610163
	TM	RLP	290	0.009216
	TM	T	48	0.00152541
	TM	TL	6	0.000190676
	TM	TN	2	6.35586e-05
	TM	TNL	17	0.000540249
	TM	TRAN	2	6.35586e-05
V. vinifera	CC	CK	57	0.00216352
	CC	CL	15	0.000569346
	CC	CLK	9	0.000341608
	CC	CN	64	0.00242921
	CC	CNK	1	3.79564e-05
	CC	CNL	62	0.0023533
	CC	CNT	3	0.000113869
	CC	CT	1	3.79564e-05
	CC	CTNL	4	0.000151826
	Kinase	CK	57	0.00216352
	Kinase	CLK	9	0.000341608
	Kinase	CNK	1	3.79564e-05
	Kinase	KIN	713	0.0270629
	Kinase	RLK	237	0.00899567
	LRR	CL	15	0.000569346
	LRR	CLK	9	0.000341608
	LRR	CNL	62	0.0023533
	LRR	CTNL	4	0.000151826
	LRR	L	62	0.0023533
	LRR	NL	97	0.00368177
	LRR	RLK	237	0.00899567
	LRR	RLP	210	0.00797085
	LRR	TL	2	7.59129e-05
	LRR	TNL	16	0.000607303
	NBS	CN	63	0.00239125
	NBS	CNK	1	3.79564e-05
	NBS	CNL	58	0.00220147
	NBS	CNT	3	0.000113869
	NBS	CTNL	4	0.000151826
	NBS	N	120	0.00455477
	NBS	NL	94	0.0035679
	NBS	TN	6	0.000227739
	NBS	TNL	17	0.000645259
	TIR	CNT	3	0.000113869
	TIR	CT	1	3.79564e-05
	TIR	CTNL	4	0.000151826
	TIR	T	9	0.000341608
	TIR	TL	2	7.59129e-05
	TIR	TN	6	0.000227739
	TIR	TNL	17	0.000645259
	TM	CK	46	0.001746
	TM	CL	10	0.000379564
	TM	CLK	9	0.000341608
	TM	CN	60	0.00227739
	TM	CNK	1	3.79564e-05
	TM	CNL	54	0.00204965
	TM	CNT	2	7.59129e-05
	TM	CT	1	3.79564e-05
	TM	CTNL	4	0.000151826
	TM	KIN	565	0.0214454
	TM	N	96	0.00364382
	TM	NL	74	0.00280878
	TM	RLK	235	0.00891976
	TM	RLP	210	0.00797085
	TM	T	3	0.000113869
	TM	TL	1	3.79564e-05
	TM	TN	6	0.000227739
	TM	TNL	17	0.000645259
	TM	TRAN	1	3.79564e-05
V. sylvestris	CC	CK	135	0.00223651
	CC	CL	9	0.0001491
	CC	CLK	14	0.000231934
	CC	CN	303	0.00501971
	CC	CNL	199	0.00329678
	CC	CNT	2	3.31334e-05
	CC	CT	3	4.97001e-05
	CC	CTNL	6	9.94003e-05
	Kinase	CK	135	0.00223651
	Kinase	CLK	14	0.000231934
	Kinase	KIN	2165	0.0358669
	Kinase	RLK	493	0.00816739
	LRR	CL	9	0.0001491
	LRR	CLK	14	0.000231934
	LRR	CNL	199	0.00329678
	LRR	CTNL	6	9.94003e-05
	LRR	L	281	0.00465525
	LRR	NL	185	0.00306484
	LRR	RLK	493	0.00816739
	LRR	RLP	803	0.0133031
	LRR	TNL	48	0.000795202
	NBS	CN	303	0.00501971
	NBS	CNL	197	0.00326364
	NBS	CNT	2	3.31334e-05
	NBS	CTNL	6	9.94003e-05
	NBS	N	420	0.00695802
	NBS	NL	162	0.00268381
	NBS	TN	25	0.000414168
	NBS	TNL	48	0.000795202
	TIR	CNT	2	3.31334e-05
	TIR	CT	3	4.97001e-05
	TIR	CTNL	6	9.94003e-05
	TIR	T	134	0.00221994
	TIR	TN	25	0.000414168
	TIR	TNL	48	0.000795202
	TM	CK	108	0.00178921
	TM	CL	2	3.31334e-05
	TM	CLK	14	0.000231934
	TM	CN	264	0.00437361
	TM	CNL	189	0.00313111
	TM	CNT	2	3.31334e-05
	TM	CT	1	1.65667e-05
	TM	CTNL	5	8.28336e-05
	TM	KIN	1595	0.0264239
	TM	N	281	0.00465525
	TM	NL	135	0.00223651
	TM	RLK	490	0.00811769
	TM	RLP	804	0.0133196
	TM	T	20	0.000331334
	TM	TN	25	0.000414168
	TM	TNL	48	0.000795202
	TM	TRAN	2	3.31334e-05
V. amurensis	CC	C	1	3.0409e-05
	CC	CK	77	0.00234149
	CC	CL	21	0.000638589
	CC	CLK	12	0.000364908
	CC	CN	133	0.0040444
	CC	CNL	41	0.00124677
	CC	CT	2	6.0818e-05
	Kinase	CK	77	0.00234149
	Kinase	CLK	12	0.000364908
	Kinase	KIN	849	0.0258172
	Kinase	NK	3	9.1227e-05
	Kinase	RLK	298	0.00906188
	LRR	CL	21	0.000638589
	LRR	CLK	12	0.000364908
	LRR	CNL	41	0.00124677
	LRR	L	95	0.00288886
	LRR	NL	40	0.00121636
	LRR	RLK	298	0.00906188
	LRR	RLP	390	0.0118595
	LRR	TL	1	3.0409e-05
	LRR	TNL	3	9.1227e-05
	NBS	CN	133	0.0040444
	NBS	CNL	38	0.00115554
	NBS	N	131	0.00398358
	NBS	NK	1	3.0409e-05
	NBS	NL	40	0.00121636
	NBS	TN	2	6.0818e-05
	NBS	TNL	3	9.1227e-05
	TIR	CT	2	6.0818e-05
	TIR	T	9	0.000273681
	TIR	TL	1	3.0409e-05
	TIR	TN	2	6.0818e-05
	TIR	TNL	3	9.1227e-05
	TM	C	1	3.0409e-05
	TM	CK	62	0.00188536
	TM	CL	16	0.000486544
	TM	CLK	12	0.000364908
	TM	CN	115	0.00349704
	TM	CNL	38	0.00115554
	TM	CT	1	3.0409e-05
	TM	KIN	655	0.0199179
	TM	N	105	0.00319295
	TM	NK	2	6.0818e-05
	TM	NL	30	0.00091227
	TM	RLK	294	0.00894025
	TM	RLP	390	0.0118595
	TM	T	6	0.000182454
	TM	TL	1	3.0409e-05
	TM	TN	1	3.0409e-05
	TM	TNL	2	6.0818e-05
	TM	TRAN	1	3.0409e-05
V. arizonica	CC	CK	127	0.00226385
	CC	CL	25	0.000445641
	CC	CLK	18	0.000320861
	CC	CN	321	0.00572203
	CC	CNK	1	1.78256e-05
	CC	CNL	264	0.00470597
	CC	CNT	1	1.78256e-05
	CC	CT	4	7.13025e-05
	CC	CTL	1	1.78256e-05
	CC	CTNL	15	0.000267384
	Kinase	CK	127	0.00226385
	Kinase	CLK	18	0.000320861
	Kinase	CNK	1	1.78256e-05
	Kinase	KIN	1729	0.0308205
	Kinase	RLK	459	0.00818196
	LRR	CL	25	0.000445641
	LRR	CLK	18	0.000320861
	LRR	CNL	264	0.00470597
	LRR	CTL	1	1.78256e-05
	LRR	CTNL	15	0.000267384
	LRR	L	185	0.00329774
	LRR	NL	205	0.00365425
	LRR	RLK	459	0.00818196
	LRR	RLP	660	0.0117649
	LRR	TL	2	3.56513e-05
	LRR	TNL	68	0.00121214
	NBS	CN	320	0.0057042
	NBS	CNK	1	1.78256e-05
	NBS	CNL	263	0.00468814
	NBS	CNT	1	1.78256e-05
	NBS	CTNL	15	0.000267384
	NBS	N	392	0.00698765
	NBS	NL	189	0.00336904
	NBS	TN	17	0.000303036
	NBS	TNL	67	0.00119432
	TIR	CNT	1	1.78256e-05
	TIR	CT	4	7.13025e-05
	TIR	CTL	1	1.78256e-05
	TIR	CTNL	15	0.000267384
	TIR	T	88	0.00156866
	TIR	TL	2	3.56513e-05
	TIR	TN	17	0.000303036
	TIR	TNL	68	0.00121214
	TM	CK	106	0.00188952
	TM	CL	16	0.00028521
	TM	CLK	18	0.000320861
	TM	CN	274	0.00488422
	TM	CNK	1	1.78256e-05
	TM	CNL	257	0.00458119
	TM	CNT	1	1.78256e-05
	TM	CT	1	1.78256e-05
	TM	CTL	1	1.78256e-05
	TM	CTNL	14	0.000249559
	TM	KIN	1359	0.024225
	TM	N	282	0.00502683
	TM	NL	170	0.00303036
	TM	RLK	459	0.00818196
	TM	RLP	660	0.0117649
	TM	T	20	0.000356513
	TM	TN	16	0.00028521
	TM	TNL	65	0.00115867
	TM	TRAN	2	3.56513e-05
V. riparia	CC	CK	87	0.00228334
	CC	CL	18	0.000472416
	CC	CLK	9	0.000236208
	CC	CN	58	0.00152223
	CC	CNL	27	0.000708624
	Kinase	CK	87	0.00228334
	Kinase	CLK	9	0.000236208
	Kinase	KIN	832	0.0218361
	Kinase	NK	2	5.24907e-05
	Kinase	RLK	232	0.00608892
	LRR	CL	18	0.000472416
	LRR	CLK	9	0.000236208
	LRR	CNL	27	0.000708624
	LRR	L	140	0.00367435
	LRR	NL	30	0.00078736
	LRR	RLK	232	0.00608892
	LRR	RLP	390	0.0102357
	LRR	TL	2	5.24907e-05
	NBS	CN	54	0.00141725
	NBS	CNL	27	0.000708624
	NBS	N	113	0.00296572
	NBS	NL	29	0.000761115
	TIR	T	6	0.000157472
	TIR	TL	2	5.24907e-05
	TM	CK	65	0.00170595
	TM	CL	12	0.000314944
	TM	CLK	9	0.000236208
	TM	CN	46	0.00120729
	TM	CNL	24	0.000629888
	TM	KIN	598	0.0156947
	TM	N	80	0.00209963
	TM	NK	2	5.24907e-05
	TM	NL	17	0.000446171
	TM	RLK	230	0.00603643
	TM	RLP	390	0.0102357
	TM	T	2	5.24907e-05
	TM	TL	1	2.62453e-05
	TM	TRAN	3	7.8736e-05
M. rotundifolia	CC	CK	148	0.00370872
	CC	CL	11	0.000275648
	CC	CLK	14	0.000350824
	CC	CN	334	0.00836967
	CC	CNL	366	0.00917155
	CC	CNT	2	5.01178e-05
	CC	CT	7	0.000175412
	CC	CTNL	66	0.00165389
	Kinase	CK	148	0.00370872
	Kinase	CLK	14	0.000350824
	Kinase	KIN	1219	0.0305468
	Kinase	RLK	457	0.0114519
	Kinase	TNK	1	2.50589e-05
	LRR	CL	11	0.000275648
	LRR	CLK	14	0.000350824
	LRR	CNL	366	0.00917155
	LRR	CTNL	66	0.00165389
	LRR	L	104	0.00260612
	LRR	NL	317	0.00794367
	LRR	RLK	457	0.0114519
	LRR	RLP	430	0.0107753
	LRR	TL	5	0.000125294
	LRR	TNL	221	0.00553801
	NBS	CN	332	0.00831955
	NBS	CNL	366	0.00917155
	NBS	CNT	2	5.01178e-05
	NBS	CTNL	66	0.00165389
	NBS	N	322	0.00806896
	NBS	NL	263	0.00659049
	NBS	TN	27	0.00067659
	NBS	TNK	1	2.50589e-05
	NBS	TNL	220	0.00551296
	TIR	CNT	2	5.01178e-05
	TIR	CT	7	0.000175412
	TIR	CTNL	66	0.00165389
	TIR	T	72	0.00180424
	TIR	TL	5	0.000125294
	TIR	TN	28	0.000701649
	TIR	TNK	1	2.50589e-05
	TIR	TNL	221	0.00553801
	TM	CK	118	0.00295695
	TM	CL	8	0.000200471
	TM	CLK	14	0.000350824
	TM	CN	315	0.00789355
	TM	CNL	356	0.00892096
	TM	CNT	2	5.01178e-05
	TM	CT	4	0.000100236
	TM	CTNL	66	0.00165389
	TM	KIN	999	0.0250338
	TM	N	293	0.00734225
	TM	NL	245	0.00613943
	TM	RLK	457	0.0114519
	TM	RLP	430	0.0107753
	TM	T	24	0.000601413
	TM	TL	5	0.000125294
	TM	TN	23	0.000576354
	TM	TNK	1	2.50589e-05
	TM	TNL	218	0.00546284
	TM	TRAN	3	7.51767e-05
V. zhejiang-adstricta	CC	CK	54	0.00173099
	CC	CL	23	0.000737274
	CC	CLK	9	0.000288499
	CC	CN	238	0.00762918
	CC	CNL	204	0.0065393
	CC	CNLK	1	3.20554e-05
	CC	CNT	1	3.20554e-05
	CC	CTNL	1	3.20554e-05
	Kinase	CK	54	0.00173099
	Kinase	CLK	9	0.000288499
	Kinase	CNLK	1	3.20554e-05
	Kinase	KIN	655	0.0209963
	Kinase	RLK	170	0.00544942
	LRR	CL	23	0.000737274
	LRR	CLK	9	0.000288499
	LRR	CNL	204	0.0065393
	LRR	CNLK	1	3.20554e-05
	LRR	CTNL	1	3.20554e-05
	LRR	L	105	0.00336582
	LRR	NL	104	0.00333376
	LRR	RLK	170	0.00544942
	LRR	RLP	343	0.010995
	LRR	TNL	1	3.20554e-05
	NBS	CN	237	0.00759713
	NBS	CNL	200	0.00641108
	NBS	CNLK	1	3.20554e-05
	NBS	CNT	1	3.20554e-05
	NBS	CTNL	1	3.20554e-05
	NBS	N	197	0.00631491
	NBS	NL	92	0.0029491
	NBS	TNL	1	3.20554e-05
	TIR	CNT	1	3.20554e-05
	TIR	CTNL	1	3.20554e-05
	TIR	T	4	0.000128222
	TIR	TNL	1	3.20554e-05
	TM	CK	44	0.00141044
	TM	CL	17	0.000544942
	TM	CLK	9	0.000288499
	TM	CN	211	0.00676369
	TM	CNL	189	0.00605847
	TM	CNLK	1	3.20554e-05
	TM	CNT	1	3.20554e-05
	TM	CTNL	1	3.20554e-05
	TM	KIN	514	0.0164765
	TM	N	145	0.00464803
	TM	NL	76	0.00243621
	TM	RLK	169	0.00541736
	TM	RLP	343	0.010995
	TM	T	3	9.61662e-05
	TM	TNL	1	3.20554e-05
	TM	TRAN	2	6.41108e-05
